# Supplementary material for: Gasdermin D Deficiency in Vascular Smooth Muscle Cells Ameliorates Abdominal Aortic Aneurysm Through Reducing Putrescine Synthesis
Source: Adv Sci (Weinh). 2022 Dec 25;10(5):2204038. doi: 10.1002/advs.202204038 (PMC9929270; doi:10.1002/advs.202204038)
Supplement: Supplementary file 2 — Supplemental Table 1 [file ADVS-10-2204038-s001.xlsx]

## Sheet: Sheet1
Table S1 Characteristics of healthy control donors and AAD patients
	control n=5	AAD n=7	P value
Age, yrs	53.6±9.7	48.4±7.9	0.332
Male	5	5	0.47
Hypertension	3	5	0.999
Diabetes mellitus	1	0	0.417
Coronary heart disease	1	0	0.417
Infectious disease	0	0	0.999
Rtauma history	0	0	0.999
Operation history	2	3	0.999
Transfusion history	0	0	0.999
Allergy history	0	0	0.999
Smoking	5	5	0.47
Drinking	5	6	0.999
