# Supplementary material for: Gasdermin D Deficiency in Vascular Smooth Muscle Cells Ameliorates Abdominal Aortic Aneurysm Through Reducing Putrescine Synthesis
Source: Adv Sci (Weinh). 2022 Dec 25;10(5):2204038. doi: 10.1002/advs.202204038 (PMC9929270; doi:10.1002/advs.202204038)
Supplement: Supplementary file 3 — Supplemental Table 2 [file ADVS-10-2204038-s003.xlsx]

## Sheet: Sheet1
Table S2 Characteristics of the patients included in the cohort set
	Control	Abdominal aortic aneurysm	p
N	95	84	179
Clinical Characteristics
Age, median (IQR), year	64.00 [55.00, 68.50]	66.00 [59.75, 70.00]	0.112
Male sex, n%	66 (69.5)	66 (78.6)	0.226
BMI, median (IQR), kg/m2	23.74 [21.12,26.51]	23.03 [20.88,25.39]	0.255
SBP, median (IQR), mmHg	130.00 [117.50, 145.50]	130.00 [125.00, 140.00]	0.605
DBP, median (IQR), mmHg	80.00 [72.50, 88.50]	78.00 [75.00, 85.00]	0.623
Heart rate, median (IQR), beats/min	75.00 [66.50, 80.50]	80.00 [75.00, 80.00]	0.004
Risk factors
Smoking, n%	28 (29.5)	27 (32.1)	0.823
Alcohol use, n%	19 (20.0)	19 (22.6)	0.807
Hypertension, n%	33 (34.7)	38 (45.2)	0.2
Diabetes, n%	1 (1.1)	6 (7.1)	0.087
Laboratory Examination
WBC, median (IQR), 10^9/L	5.92 [4.85, 6.74]	7.58 [6.09, 9.32]	<0.001
Glucose, median (IQR), mmol/L	5.63 [4.95, 6.57]	5.94 [5.05, 7.12]	0.122
ALT, median (IQR), U/L	16.00 [12.00, 20.50]	12.00 [10.00, 18.75]	0.002
AST, median (IQR), U/L	20.00 [16.00, 23.00]	17.00 [14.00, 20.00]	0.002
TG, median (IQR), mmol/L	1.11 [0.85, 1.77]	1.32 [0.99, 1.76]	0.21
TC, median (IQR), mmol/L	3.92 [3.47, 4.50]	4.05 [3.11, 4.76]	0.678
Creatinine, median (IQR), μmol/L	75.50 [65.25, 89.75]	81.50 [68.00, 95.75]	0.053
eGFR, median (IQR), mL/min	88.50 [71.30, 101.10]	83.00 [66.50, 91.88]	0.008
Echocardiography
Abdominal aortic dimension, median (IQR), mm	-	50.00 [37.50, 65.00]	-
Ejection fraction, median (IQR)	-	62.00 [60.00, 66.00]	-
Extent of aortic aneurysms
Abdominal aorta, n%	-	84 (100.0)	-
Iliac arteries, n%	-	22 (26.2)	-
Complications
Pulmonary infections, n%	-	5 (6.0)	-
Gastrointestinal bleeding, n%	-	1 (1.2)	-
Coma stroke, n%	-	7 (8.3)	-
Renal insufficiency, n%	-	2 (2.4)	-
Respiratory failure, n%	-	5 (6.0)	-
Circulatory Failure, n%	-	2 (2.4)	-
Drug use
Diuretics, n%	-	3 (3.6)	-
Beta blocker, n%	-	20 (23.8)	-
CCB, n%	-	36 (42.9)	-
ACEI, n%	-	8 (9.5)	-
ARB, n%	-	4 (4.8)	-
Statin, n%	-	37 (44.0)	-
Data are presented as n (%) for categorical data, medians (IQRs) for continuous data. P values are for comparisons between controls and all patients (chi-square test or fisher test was used for categorical variables and Mann-Whitney U test was used for continuous variables). AAA, abdominal aortic aneurysm; SBP, systolic blood pressure; DBP, diastolic blood pressure; WBC, white blood cell; ALT, al…
